# Supplementary material for: Managing Floral Resources in Apple Orchards for Pest Control: Ideas, Experiences and Future Directions
Source: Insects. 2019 Aug 11;10(8):247. doi: 10.3390/insects10080247 (PMC6723448; doi:10.3390/insects10080247)
Supplement: Supplementary file 1 [file insects-10-00247-s001.zip]

Archive with 5 entries (5 files):
- Table S1_Adaptation of mowing regime and weed maintenance.xlsx
- Table S2_Cover crops.xlsx
- Table S3_Annual and perennial flower strips.xlsx
- Table S4_Hedgerows.xlsx
- Table S5_Intercropping.xlsx
