# Supplementary material for: Managing Floral Resources in Apple Orchards for Pest Control: Ideas, Experiences and Future Directions
Source: Insects. 2019 Aug 11;10(8):247. doi: 10.3390/insects10080247 (PMC6723448; doi:10.3390/insects10080247)
Supplement: Supplementary file 1 [file insects-10-00247-s001.zip › Table S1_Adaptation of mowing regime and weed maintenance.xlsx]

## Sheet: Tabelle1
Table S1 - Reviewed studies on "mowing and weed maintenance" in apple orchards
Reference, [nr of reference list in main text]	Plot	Study design	vegetation	Duration of study	Effect A - Pest 1	Effect B - Pest 2	Effect C - Pest 3	Effect D - Ecosystem service	Abundance beneficials	Species richness beneficials	fruit yield	Unwanted effects	Notes
Kienzle et al. 1997 a, [28]	Ten organic apple orchards in Southwest-Germany	Three different mulching intensities: intensive (every 3 to 4 weeks), intermediate, extensive (no mulching). Faunistic survey by beating samples.	sponatanous natural vegetation plus some sown species in one orchard. Plant diversity higher with extensive mulching.	one year (1994)	Aphid populations (Dysaphis plantaginea, Rhopalosiphum insertum) increased more in intensively mulched orchards than in extensively mulched ones.	Cicadellidae more in extensive orchards	not measured	not measured	Predator/prey ratio higher in intensively mulched orchards. Araneae increased in extensively mulched orchards in summer.	Overal insect diversity was higher in orchards with extensive mulching in spring, later higher in intensively mulched orchards.	not measured	not reported
Kienzle et al. 1997 b, [29]	Eight organic apple orchards in Southwest-Germany	Three different mulching intensities: intensive (every 3 to 4 weeks), intermediate, extensive (no mulching). Visual inspection of 1000 shoots per orchard for caterpillars. Collected larvae were reared for parasitods.	sponatanous natural vegetation plus some sown species in one orchard. Plant diversity higher with extensive mulching.	one year (1994)	Adoxophyes orana: reduced numbers in extensive orchards.	Larvae of the moth Recurvaria leucatella were more in extensive orchards. Alternative host for parasitoids.	not measured	not measured	28 species of leafroller and moth parasitids were found and two hyperparasitoids. No correlation in abundance or occurrence to mulching system.		not measured	not reported
Horton et al. 2003, [30]	Three pear orchards, USA. Pesticide and herbicide treatments.	three mulching treatments: (1) mowed every 10–14 days (= control); (2) mowed once per month; and (3) mowed once in mid-May. Three replicates per orchard, nine replicates per treatment in total. Vegetation survey, sweep net samples, vacuum samples, pitfall traps, canopy samples	Various spontanous vegetation. Broadleaf plants in flower were present in the once mowed and monthly mowed plots for the entire study.	May to September 1999	Lygus and aphid numbers higher in less mown orchards	not measured	not measured	not measured	Higher numbers of natural enemies in less mown plots. In the canopy, Araneae and Miridae were more abundant in In the tree canopy in plots with less mowing frequency.	not reported	not measured	not reported
Garcia and Minarro 2014, [32]	Nine organic apple orchards in Asturias, Spain 0.4-2.1 ha	Natural plant cover effect on pollinators, including aphidophagous hoverflies. Bloom phenology of flowers. Observation of flower visitors. Faunistic survey in herbaceous layer.	flowering plant community spontaonously grown on the orchard floor, no strips	april-september 2012	not measured	not measured	not measured	not measured	All monitored groups not separated in pests and beneficials) responded positively to floral species richness (Coleoptera, Hemiptera, community of pollinators). Most abundant visitors of flowers were hymenopterans (70%, of which wild bees were 27.3%). Hoverflies accounted to 7.5% of total counts and showed a broad floral diet.	Coleoptera and Hemiptera responded most to Daucus carota, Plantago major and Trifolium repens. Anthocorids, Nabids, coccinellids to Daucus and Plantago) (Lygaeidae and Carabidae to Trifolium repens). Pollinator community responded most to Lotus corniculatus, Daucus carota and Plantago major.	not measured	not reported	average of 5 flowers/m2. Shows which plant species are used by pollinators, including natural enemy groups.
Funayama 2014, [25]	Northern Japan, two apple orchards	In each orchard: One half mown frequently every three weeks and herbicide applied around the trees, the other half was sown with white clover and not mowed. Pitfall traps to catch Carabidae	in unmown plots white clover increased to 20-30 cm height	2009-2011	not measured	not reported	not reported	not measured	Numbers of the ground beetle Chlaenius micans (Fabricius), important predator of lepidopteran larvae, including pest species	not reported	not measured	not reported
Funayama et al. 2015, [27]	Northern Japan,one apple orchard	Two conservation plots (one half of the orchard) without mowing, two conventional plots mowing every three weeks. Also chemical treatments were different	vegetation (Trifolium repens and grasses) reported only for the conventional plot???	Orchard treatments since 2009. Mite monitoring in 2012 and 2013	Spider mites (Tetranychus urticae) were less on apple leaves from trees in the plotswith selective chemicals without mowing	not reported	not reported	Better mite control?	Abundances of the several predatory mite species were mentioned, Typhlodromus vulgaris more abundant on conservation plot. Pollen feeding?	not reported	not measured	not reported
Funayama 2016, [26]	Northern Japan, one apple orchard	Two conservation plots (unmown), two mown plots. White clover was sown in 2013 in both plot type. In 2014 and 2015: conservation plots were not mown, the others were mown once per month.	Unmown plots: Trifolium repens dominant, other species: Plantago asiatica, Persicaria longiseta, Poa annua, Setaria viridis.	Mite monitoring in 2014 and 2015	Spider mites (Tetranychus urticae) were up to one magnitude more on apple leaves from trees in the plots with frequent mowing	not reported	not reported	Better mite control!	Typhlodromus vulgaris significantly more abundant on apple trees from unmown plots. The specialist Neoseiulus womersleyi more abundant on apple tree from mown plots.	not reported	not measured	not reported	Pollen availability on unmown plots is favourable for pollen feeding predatory mites.
Marliac et al. 2015, [31]	Apple orchard (0.2 ha) in South France, six rows	Four replicates (30 trees each) of the following treatments: Three cover heights: tall (no mowing), medium (20 cm height maintained throughout the whole season) and short (5 cm height maintained throughout the whole season). Sentinel baits (codling moth eggs). Abundance and diversity of spiders and earwigs.	Spontanous ground cover (4 m wide in alleyways) composed of: Trifolium repens, Festuca pratense, Taraxacum officinale, mixed with some T. pratense, Lolium perenne, Convolvus arvensis, Plantago lanceolata, Picris echioides and others	April to August 2013	Codling moth eggs: predation rate was higher in the plots with heigher vegetation at beginning season, later vice versa	not measured	not measured	not measured	Spider families were determined, abundances did not differ between cover height treatments. Also abundances of Forficula auricularia and F. pubescens did not differ between treatment.	not reported	not measured	not reported
Saunders and Luck 2018, [33]	Six apple orchards in three regions of South-East Australia. Two organic orchards, four IPM managed	all orchards had maintained plant diversity in the understorey, not manipulated by treatments. Insect sampling (pan traps, bait sampling on focal apple trees). Determination of fruit yield. Woody habitat around.	Flowering herbs e.g. Taraxacum spp., Trifolium repens, Plantago sp.,Brassicaceae spp., Veronica sp. and Arctotheca calendula	September 2014 - January 2015	Pest insect counts increased with increasing distance to woodland and taller grass height. Pest species were not differentiated but combined in one variable.			not measured	Local flower richness was positively correlated with total counts of vespoid wasps. No effect on counts of syrphids and parasitoids.	species richness of natural enemies increased with flower richness, but only with increasing distance from woodland.	Positive effect of flower richness and syprhid counts on "net yield benefit on open branches".	not reported
