# Supplementary material for: Managing Floral Resources in Apple Orchards for Pest Control: Ideas, Experiences and Future Directions
Source: Insects. 2019 Aug 11;10(8):247. doi: 10.3390/insects10080247 (PMC6723448; doi:10.3390/insects10080247)
Supplement: Supplementary file 1 [file insects-10-00247-s001.zip › Table S2_Cover crops.xlsx]

## Sheet: results
Table S2 - Reviewed studies on "Cover crops" in apple orchard, CCO = cover cropped plot/site, CO = check plot (grassy, bare), 19 studies,15 publications, 1 supporting
nine trials examined fruit damage and/or yield
Reference, [number of reference list in main text]	Plot	Study design	Cover Crop	Duration of study	Effect A - Pest 1	Effect B - Pest 2	Effect C - Pest 3	Effect D - Ecosystem services	Numbers/densities of beneficials	Species richness beneficials	fruit yield	Unwanted effects	Notes
Altieri & Schmidt (1986), [49]	Sepastopol, apple orchard	one orchard with cover crop (CCO), one orchad disked	Vicia faba L.	two years: year one	leafhopper density lower in CCO	rosy apple aphid density lower in CCO	Codling moth damage lower in CCO	Higher predation on predation cards in CCO	more ants and spiders at CCO	not measured	Fruit weight/tree higher in CCO	not reported
	the same	the same		tow years: year two	no leafhopper at all	rosy apple aphid density lower (zero) in CCO	Codling moth damage lower in CCO	Higher predation on predation cards in CCO	more ants and spiders at CCO	not measured	Fruit weight/tree higher in CCO	not reported
	Santa Cruz, apple orchard	one orchard half with cover crop (CCO), one half disked	Vicia faba L., Vicia dasycarpa L.	one year	leafhopper density lower in CCO	no difference in aphid density	Codling moth damage similar	Higher predation on predation cards in CCO	more ants, spiders, beetles, parasitic Hymenoptera at CCO	not measured	Fruit number and weight/tree similar	Apple scab higher at CCO
	Courtland, apple orchard	18 plots, 6 treatments, three replicates of each. Pitfall traps, D-vac sampling of arthropods	"farmers’ rye, tetraploid rye, ladino clover, salina strawberry clover, Mt. Barker subclover, and a natural weed complex"	one year?	leafhoppers with higher abundance in rye, lower in clover crops	low numbers of Lygus in all treatment	not mentioned	not measured	Predatory bugs (Orius spp., Geocoris spp. and others) were most numberous in ladino and salina strawberry covers. Parasitoid Hymenoptera mainly collected in ladino clover.	not measured	not measured	not reported
Haley & Hogue (1990), [39]	Canada, commercial apple orchard	Treatment 1: rye, Treatment 2: white clover, Treatment 3: herbicide ((CO), Treatment 4: plastic mulch (CO2). Four replicates.	Rye, White Clover-Grass	two years	Aphis pomi less in the clover-grass mixture	not measured	not measured	Aphid pest control not detectable	Syrphidae somewhat, but not significantly higher in clover. Lygidae higher in plastic mulch. 1987: total sum of predators less in clover. No significant differences in 1988	not measured	not measured	clover highest competition for apple; in this treatment apple leaves lowest N, lowest shoot growth	lower aphid density in clover due to less N content in apple leaves.
Jaworska, K. (1995), [55]	Poland, one IPM apple orchard	Cover crops sown 1-3 rows, single or in combination, herbicide treated part as control	Mustard, wild heliotrope, buckwheat, roquette, two mixtures	three years	Effect on voles, depending on cut, density was higher than in control	not measured	not measured	toxicity of buckwheat and mustard to voles - not detectable	not scope of the study	not measured	not measured	all cover crops increased vole density except when cut is done in summer	Example for problem of voles
Yan et al. (1997), [44]	China, Beijing Orchard	one orchard third with pesticides, one orchard third kept free of ground vegetation, one orchard third with cover crop	Medicago sativa (between rows) & Lagopsis supina (Lamiaceae)	three years, only one year reported	spider mites (Tetranychus urticae, T. vennensis) were reduced	not measured	not measured	mite pest population density kept below economic threshold, no acaricide necessary in cover-cropped section.	Density of anthocorid bug Orius sauteri, spiders increased. Pitfall traps caught spiders, carabids, earwigs. Not clear whether different in CCO and CO.	Species list of spiders, but not clear from which treatment.	not measured	not reported	no clear results, no replicates.
Stephens et al. (1998), [43]	New Zealand, experimental apple orchard at Lincoln University Research	split-plot design: eight plots divided in CCO and Control	CCO = Fagopyrum esculentum Moench, control: herbicide	one year	experimental released population of leafroller Epiphyas vittana - parasitism higher in CCO	not measured	not measured	leafroller parasitism significantly higher in CCO (34%) than in control (20%)	higher catches of parasitoids (Anacharis parasitoid of lacewing) on yellow traps in CCO plots.	not measured, leafroller parasitoids in general very low in traps	not measured	lacewing parasitoid enhanced?	mentioned two interesting Russian papers
Brown & Glenn (1999), [36]	USA, West Virginia, apple orchards	two orchards, one managed with insectides, one managed with CCO and B.t., both 0.8 ha and separated by 20 m grass. No replicates.	Anethum graveolens, Fagopyrum esculentum, Sorghum bicolor, Brassica napus in alternating strips.	two years	Aphids (Aphis spiraecola) and leafhoppers were more abundant in CCO	no difference in mite density	no difference in japanes beetle density	not measured	Numbers of predators and parasitoids were not significantly different between orchards	not measured	19.5 % damaged fruit in control, 25.9 % damaged fruit in CCO in 1995, in 1996 both 25 %	lower fruit productivity in CCO, less fire blight in CCO, less apple scab in CCO, more rot in CCO
Irvin et al. (1999), [41]	New Zealand, Lincoln University, 4-year old apple orchard	five replicates of each treatment in randomized block design	Buckwheat, Coriander, Control (herbicide treated)	one year	lightbrown apple moth Epiphyas postvittana (Walker) exposed as sentinel larvae	not measured	not measured	Higher parasitism in buckwheat and coriander than in control	Number of cocoons of Dolichogenidea tasmanica (Cameron) higher in CCO	not measured	not measured	not reported
Irvin et al. (2000), [42]	New Zealand, Lincoln University, 4-year old apple orchard	Four replicates (7.4 x 2 m plots) of each treatment in randomised block design	Buckwheat, Buckwheat without flowers, Broad beans, Control (herbicide treated)	one year	lightbrown apple moth Epiphyas postvittana (Walker) exposed as sentinel larvae	not measured	not measured	leafroller parasitism on sentinel larvae higher in nectar providing plots (buckhweat and broad beans), but not consistent	yellow sticky trap catches of parasitoid Dolichogenidea tasmanica (Cameron) increased on buckwheat (1.27 catch/day), broad bean (0.52 catch/day) versus buckwheat without flowers (0.24 catch/day) and control (0.18 catch/day)	not measured	not measured	not reported
Irvin et al. (2006), [40]	New Zealand, Lincoln University, 4-year old apple orchard	four replicates in randomized block design, 25 x 25 m blocks	Buckwheat, alyssum, phacelia, control (herbicide treated)	one year	lightbrown apple moth Epiphyas postvittana (Walker), exposed as sentinel larvae and natural populations	not measured	not measured	leafroller parasitism on sentinel larvae higher in buckwheat and alyssum compared to phacelia and control. Fewer leafroller pupae in buckwheat and alyssum compared to phacelia and control. Parasitism of naturally occurring leafroller populations higher in flower treatments.	leafroller parasitoid Dolichogenidea tasmanica more abundant in alyssum	not measured	no significant differences in leafroller damage between treatments. But lower in flowering treatments	not reported
Fernandez et al. (2008), [37]	Argentina, apple orchard (organic and "chemical")	2.5 ha plots for each cover crop plus one plot chemical treatment and grass cover	Medicago sativa + Festuca sp., Trifolium fragiferum, Vicia sativa. Control = natural vegetation disked	six years	more Thrips in cover crops	not reported	not reported	not reported	Numbers of many phytophagous and benefical groups were measured using several monitoring methods. More spiders and carabids in Medicago and Trifolium treatments. No statistical analysis.	Shannon-Index H (all arthropod groups) higher in Medicago and Trifolium treatment	No differences in fruit damage by codling moth due to control measures in all plots	not reported
Fréchette et al. (2008), [38]	Canada, experimental orchard (no treatments) at Quebec. Liberty and Topaz cultivars	7.2x8.5 m patches, checkerboard pattern, repeated measurement system	CCO = Phacelia + buckwheat, control= Poaceae mixture	one year	green aphids (Aphis sp.) density: no significant between treatments	not measured	not measured	not measured	Ladybirds, spiders, predatory gall midge Aphidoletes aphidimyza: numbers were not affected by ground treatment, although higher number of Aphidoletes eggs were noted in the flowering cover crop plots.	not measured	not measured	not reported
Bone et al. (2009), [54]	Australia, apple orchard Undera	six treatments with four replicates	CCO = Ammi majus, Foeniculum vulgare, Cichorium intybus, Achilea millefolium, Sinapis alba, Fagopyrum esculentum, Trigonella foenum-graecum; control (CO) = grass (Lolium sp., Festuca sp.)	one year	European red spider mite more in cover crop treaments	More Helicoverpa sp. in CCO	no differences	not measured	no difference between treatments	not reported	some CCO caused heavier fruits, some smaller ones. Smalles and lighest fruit with CCO = Sinapis alba	buckwheat attracted the bug Dindymus versicolor, which attack also fruit trees	competiton for water, rainfall to less for this region, establishment of cover crops difficult
	Australia, apple orchard Silvan	six treatments with four replicates			no differences	no differences	no differences	not measured	no difference between treatments			russeting increased in CCO Sinapis alba
	Australia, apple orchard Red Hill	three treatments with four replicates			Thrips more on fenugreek	no differences	no differences	not measured	no difference between treatments
Mullinix et al. (2010), [51]	USA, Washington State, apple orchard	randomized block design, 2 treatments, 3 replicates	grass (Lolium perenne) versus alfalfa (Medicago sativa). Reduced insecticide. Alfalfa not flowering!	Four years	Codling moth population increased in both treatments in the last year	aphids and mites varying densities, no effect of cover treatment visible	Lygus sp. higher in alfalfa	not measured	increased during time, no difference between treatments	not measured	fruit damage varying in both treatments	not reported	Increased Lygus sp. in alfalfa did not lead to higher damage
Mullinix et al.(2011), [50]	USA, Washington State, apple orchard (same experiment as Mullinix et al. 2010)	randomized block design, 2 treatments, 3 replicates	grass (Lolium perenne) versus alfalfa (Medicago sativa). Reduced insecticide. Alfalfa not flowering!	Four years	Pandemis leafroller Pandemis pyrusana (Kearfott) were not different between treatments. Highest population in year 2, later decreasing.	Sentinel larvae of Obliquebanded leafroller Choristoneura rosaceana	not measured	fertilization (replacement of fertilizers); slight increased parasitism of natural and sentinel leafroller in alfalfa treatment	no signficant effect on parasitoids, "alfalfa cover modestly encouraged leafroller parasitoid activity"	not measured	fruit damage varying in both treatments	no negative effect observed	alfalfa had no negative effect in comparison to grass cover
Gontijo et al. (2013), [53]	USA, Washington State University Center research orchard	Three replicates per cover crop treatment (3.6 m x 15). Four potted apple trees within each plot, which were infested with woolly apple aphid colonies.	Alyssum (Lobularia maritima) (CCO) versus control (grass)	one year, two experiments	Density of Eriosoma lanigerum on potted apple trees was lower at CCO plots than control	not measured	not measured	Predation decreased woolly aphid densites, parasitism by Aphelinus mali was negligible	Natural enemies (syrphids, lacewings,coccinellids, earwigs, damselbugs, spiders, mirids, parasitoids) on or nearby apple trees higher in CCO plot than in control.	not measured	not measured	not reported	confirmation of visiting flowering plot by gut analysis of Syrphidae and egg white markening for testing of migration of beneficials from cover crop to apple trees
Supporting studies
Bugg et al. (1989), [47]	Faba bean plots	Supporting study on use of extrafloral nectaries by parasitoid Hymenoptera	Vica faba L.	one season	not relevant here	not relevant	not relevant	not relevant	21 species of parasitoid Hymenoptera were observed feeding on the extrafloral nectaries of faba bean.	not relevant	not relevant	not relevant
