# Supplementary material for: Managing Floral Resources in Apple Orchards for Pest Control: Ideas, Experiences and Future Directions
Source: Insects. 2019 Aug 11;10(8):247. doi: 10.3390/insects10080247 (PMC6723448; doi:10.3390/insects10080247)
Supplement: Supplementary file 1 [file insects-10-00247-s001.zip › Table S3_Annual and perennial flower strips.xlsx]

## Sheet: Flower strips
Table S3 - Reviewed studies on "flower strips" in apple and pear orchard: 17 trials, 16 publications
Reference, [nr of reference list in main text]	Plot	Study design	strip	Duration of study	Effect A - Pest 1	Effect B - Pest 2	Effect C - Pest 3	Effect D - Ecosystem service	Abundance beneficials	Species richness beneficials	fruit yield	Unwanted effects	Notes
Wyss (1995), [58]	Switzerland, 1 orchard (1.5 ha), 2 large plots, no replicates	Trees were visually inspected	Two types of strips (tramline (11 sp) and edge (10 sp)) in treated half of orchard, some perennial flowers in mixtures. Sown species: Achillea millefolium L., Borago officinalis L., Centaurea cyanus L., Centuurea jacea L., Cichorium intybus L., Daucus carota L., Echium vulgate L., Hypericum perforatam L., Knautia arvensis (L.) Coulter, Leucanthemum vulgare Lam., Lotus corniculatus L., Matricaria …	Two years (1992, 1993)	Aphis pomi:fewer colonies and fewer trees infested in flower strip treated half of orchard in autumn	Dysaphis plantaginea: fewer colonies and fewer trees infested in flower strip treated half of orchard in spring and autumn	not mentioned	The number of winged individuals of D. plantaginea and A. pomi coming back from their summer hosts was reduced by a large number of web-building spiders (mainly Araniella spp.). These spiders were much more abundant on the trees of the strip-sown area than on these of the control area.	Higher abundance of predators in flower strip treated half of orchard	not reported	not reported	not mentioned
Wyss et al (1995), [60]	Switzerland, 1 orchard, 2 large plots, no replicates; same as Wyss 1995	Spider webs were counted on 20 randomly chosen apple trees in each area of the orchard. Spiders aphids and neutral prey were counted as well. Spider as neutral by beating samples. Aphids visually (see above). 6 to 8 sprayings of sulphur per year to control apple scab. No other sprayings	Two types of strips (tramline (11 sp) and edge (10 sp)) in treated half of orchard, some perennial flowers in mixtures. See Wyss 1995.	Two years (1992, 1993), spider assessment in 1993	Aphid colonies counted. Pooled data for Aphis pomi and Dysaphis planatginea. The lower density of aphids resulted in a lower number of winter eggs laid and, thus, in a lower number of fundatrices in spring. Regulation of aphids appearing early in the season (i.e. D. plantaginea) by spiders in autumn is, therefore, probably more efficient than by aphidophagous insects in spring.	Dysaphis plantaginea. For both species of aphids in this study recordings same	not mentioned	On trees of the strip-managed area, three to four times more insects of a neutral status were found by beating-tray controls. As consequence, the tree inhabiting spiders may have aggregated on the trees in the neighbourhood of the weed strips during the whole season.	Two to three times as many spiders in total and up to three times as many webs in the flower strip treated part of the orchard	The orders of spiders was recorded in the to systems . Araniella spp. was dominant.	not reported	not mentioned
Wyss (1996), [59]	Switzerland, 1 orchard, 2 large plots, no replicates, same as Wyss 1995	Methods as before: Visual assessment, yellow sticky traps, beating, sweep netting	Two types of strips (tramline (11 sp) and edge (10 sp)) in treated half of orchard, some perennial flowers in mixtures. See Wyss 1995.	Two years (1992, 1993)	Aphid species: beating tray samples resulted in fewer aphids in treated orchard .half		Partially higher numbers of Psyllidae and other apple pests in treated orchard part	Improved aphid regulation in flower strip orchard part. Flower strips offered higher number of "harmless" herbivores as food source for predators.	Comparison of abundances in the two halves of the orchard: specialised aphidophagous predators, polyphagous predators, and spiders:: most of them much higher in flower-strip orchard part than in control area. "Numerical or aggregative" reaction of predators was observed during flowering period of strips.	Calculation of rekonen indices for diversity in aphid specialist predators, aphid generalist predators and spiders. Similarity was 80-95, with higher richness in flower strips	not reported	not mentioned
Vogt and Weigel (1999), [72]	Germany, one orchard (0.5 ha, planted in 1994). Two large plots: one plot with standard grass mixutre, one plot with mixture of flowering plants, sown in every second alleyway in alternation with grass strips.	Visual assessment of trees and five branches/tree.	Flower mixture: Sinapis arvensis, Fagopyrum esculentum, Medicago lupulina, Lotus corniculatus, Trifolium incarnatum, Vicia faba (Fabaceae), Anthemis tinctoria, Centaurea cyanus, Centaurea jacea, Chrysanthemum leucanthemum, Matricaria chamomilla, Melandrium album, Knautia arvensis, Reseda lutea, Foeniculum vulgare, Daucus carota, Carum carvi	Three years (1995-1997)	Disaphis plantaginea: Infestation always higher in flower strip part than in control part.	Aphis pomi: In general low infestation, in flower strip only slightly higher than in control	leaf-curling aphids: more colonies in control plot.	Predator-prey ratio in D. plantaginea colonies low. Some regulation effect on later occurring "leaf-curling" aphids, often worse in the flower strip part. Predator-prey ratio in A. pomi colonies more favourable in flower strip plot. Reduction of A. pomi on introduced potted apple trees in August higher in flower strip part.	Predator-prey ratios: more predators in A. pomi -colonies in the flower strip, more predators in D. plantaginea colonies in the grassy strip	Species diversity determined for Syrphidae, 11 genera and 14 species. Sphaerophoria scripta eudominant.	not reported	higher D. plantaginea infestation	Authors concluded: "As a coincidence is needed of prey, blossoming period and antagonists, the system works better for A. pomi, which appears about four weeks later, than for D. plantaginea"
Bostanian et al. (2004), [56]	2 ha IPM orchard till 1992 treated up to 3x per year with insecticides.	Experimental block was divided into 3 plots with 3 subplots One of the three sub-plots in each plot was planted with companion plants. The other sub-plot had six rows of ‘McIntosh’ and the third sub-plot had six rows of ‘BriteMac’ apple trees. Check block was a 0.9-ha ‘McIntosh’ block, no insecticides since 8 years, from 1995 one application against plum curculio. Yellow pan, malaise trap, mite c…	Flowering plant species were sown: Tanacetum vulgare L., Chrysanthemum maximum Ramond, Aster tongolensis Franchet, and Achillea millefolium L. in twenty rows in one subplot per plot.	5 years, 1992-1997	Plant bug damage decrease from 35 to1.5% over 5 years faling below control plot; no significant decrease in apple sawfly	Plum curculio: Damage decreased from damage from 12.7% in 1992 to 3.8% in 1994 in flower strip block, in control from 30.6 (1993) to 14.5 (1994), afterwards insecticide treatment in both blocks. Apple maggot drop from 76% to 3.8%	Codling moth, spring and summer lepidoptera initial increase to 20-40% then fall below 0-2%.	Pest control: from 1992 to 1997, the percentage of damaged apples in the experimental block decreased from 95.2 to 9.2% and from 67.9 to 32.5% in the control block.	Capture rates of Hymenoptera and Diptera in malaise trap and yellow pan traps were mainly not different between blocks. In the few cases of differences highly variable between blocks.	Parasitic Hymenoptera (Ichneumonidea, Chalcidoidea, Proctotrupoidea, Cynipoidea) and Diptera (Tachinidae, Syrphidae) were reported seperately for blocks and years. No consistent differences were observed. Also four species of predatory mites were mentioned.	Damaged fruit drop from 95% down to 9% in 5y. It decreased only from 67.9 to 32.5% in the check plot. Both plots received azinphos-methyl treatment applied every year from 1995 onwards against the plum curculio.	not mentioned
Fitzgerald and Solomon, (2004), [76]	UK: one pear orchard (0.2 ha) and one apple orchard)0.4 ha) at Horticulture Research International-East Malling	Apple orchard: two replicates of four tree rows were sown with flowering plants. Two replicates of four tree rows were selected as control plot (herbicide treated).	After pre-selection: Mixture of cornflower (Centaurea cyanus), corn marigold, (Chrysanthemum segetum), corn chamomile (Anthemis arvensis).	preselection trial: 1994, 1995; orchard treatment: 1996 and 1997	Panonychus ulmi in apple orchard: no significant differences between sown and bare plots.	not reported	not reported	No impact of the flower treatment on pest populations in either apple or pear orchard could be observed.	Beating samples to collect mirids, anthocorids, coccinellids, spiders and Hymenoptera, no differences in numbers, except Anthocoridae where seasonal counts were higher. Counts of predatory mites did also not differ.	not reported	Numbers of fruits or fruit weight from trees in flowering plots versus bare plots did not differ.	not mentioned
		Pear orchard: divided into four plots, two were sown with flowering plant species into tree rows.	same		Pear psylla (Cacopsylla pyri) in the pear orchard: no significant differences between sown and bare plots. Psyllidae on introduced potted pear trees declined over time in both treatments.	not reported	not reported
Falta et al. (2010), [66]	Czech Repubic, one IPM apple orchard.	Treatment: Three separate flower strips sown in inter-rows, Control: three strips with grasssy ground cover. Transect evaluations	32 different perennial herb species were sown. Most frequent species were: Anthriscus silvestris, Sanguisorba minor, Achilea milefolium, Daucus carota, Silene vulgaris, Trifolilum arvense, Lotus corniculatus, Arabis glabra	july-october 2009	not measured	not measured	not measured	not reported	Significantly more syrphids (> 3 times more), tachinids (>40 times more) and Ichneumonids (almost 3 times more) in flowering strips. No significant effects for other groups which were all observed less frequently	not reported	not reported	not mentioned
Dib et al. (2012), [67]	South-Eastern France: one organic apple orchard (0.62 ha) established in 2001. Nine rows of apple trees.	Four rows with flower strips, 1 m wide, 100 - 150 m long. Three strips in the inter-rows, one at the border of the orchard were established in 2003. Parasitoids were collected as flower visitors by aspirators. Cardboard traps around tree stems to collect codling moth larvae and determine their parasitization.	26 flowering plant species. Most abundant: Potentilla reptans, Achillea millefolium, Trifolium repens, Torilis arvensis	2007	not reported	not reported	not reported	Parasitism of codling moth larvae in cardboard traps generally low (< 8%)	Potentilla reptans most attractive for parasitoids	Highest species diversity of flower visiting parasitoids on T. arvensis (Apiaceae) and P. reptans (Rosaceae)	not reported	not mentioned
Markó et al. (2012), [74]	One apple orchard in Eastern Hungary, 5.2 ha, 3 plots used in the study (each ca 1 ha with 11 rows)	Annual and perennial flower strips (not separated in analysis), regularly mowed grass and bare ground. A split plot design	Mixture between sown mainly annual species (Fagopyrum esculentum, Sinapis alba, Trifolium repens, T. pratense, Phacelia tanacetifolia, Calendula officinalis, Foeniculum vulgare, Lupinus albus, Medicago sativa, Secale cereanum, Avena sativa)and natural vegetation.	2002-2007 (in the period of 2005-07 strips were annual)	Tetranychidae: reduced by grass and flower (more than halved)	Zetzellia mali (a mite) highest density in grass; low density with flower and bare ground	Leucoptera malifoliella (leafminer moth). Higher numbers in flower treatment than other two treatments but also more parasitized. High immigration rates of the leafminer host into the flower treatments may have obscured effects of parastism regulating this pest.	Parasitism of leafminer moth L. malifolia increased. Reduction of spider mites.	Tydeids: 2002-04 higher in grass than in two other treatments. 2005-07: higher i flower. Phytoseiidae: 2005-07: more in flower than bare gound, grass intermediate. Higher parasitism and more parasitoid species of L malifoliella in floral treatment	Parasitoid diversity increased in flower treatment	Fruit damage assessed in the various treatments: highest injury from Adoxophyes orana and Cydia pomonella. Flower treatment did not reduce the damage.	Possibly intraguild predation between predatory mites?
Markó et al. (2013), [75]	One apple orchard in Eastern Hungary, 5.2 ha, 3 plots used in the study (each ca 1 ha with 11 rows), same as Marko et al. (2012)	Annual and perennial flower strips (not separated in analysis), regularly mowed grass and bare ground. A split plot design	annual and perennial plant species, see above	2002-2007 (in the period of 2005-07 strips were annual)	Effect on green apple aphids (Aphis pomi + A. spiracola). More shoots with colonies on bare ground, but differences rather small and overall infestation not high (max was 3 colonies per 10 shoots in 2004)	Woolly apple aphid (Eriosoma lanigerum) increased in the flower treatment	not reported	Aphid reduction not significantly improved by flower or grass treatment.	More ants (Lasius niger) on trees with bare gorund. Correlation between ants and green aphids and correlation betwen ants and coccinellids (most likely also linked to the aphids). More parasitoids with flower strips. More Colepotera inflower treatment. Grassmainly intemediate. Green lacewing about double in flower treatment compared to bare ground and grass.	species richness assessed for functional groups: apple feeders, non apple feeding herbivores , predators and total comminity. Species richness of total community higher in flower treatment than bare ground, but no significant effect for predatious species .	not assessed	not mentioned
Markó and Ketesztes (2014), [73]	One apple orchard in Eastern Hungary, 5.2 ha, 3 plots used in the study (each ca 1 ha with 11 rows), same as Marko et al. (2012)	annual and perennial flower strips (not separated in analysis), regularly mowed grass and bare ground. A split plot design	annual and perennial plant species, see above	2002-2007 (in the period of 2005-07 strips were annual)	no increased pest control with greater spider abundance				Spiders: higher numbers in flower treatment than bare ground. Grass intermediate. Effect of ground cover significant for two functional spider groups: stalkers (Salticidae etc) and ambushers(Philodromus etc). The hunters. dominate in southern orchards. Ground cover did not affect significantly the less abundant space web builders (Theridion etc) and orb weavers (Araniella etc)	Higher abundance of spiders but not higher species diversity on flower than in bare ground.	not assessed	not mentioned
Kienzle et al. (2014), [71]	In Germany, several commercial organic apple orchards were selected in Lake Constance (LC) and Neckar valley (NE). Application of Neem for aphid control	Respectively 3 and 2 sites each with the two treatments (+/- flower strips. One assessment of aphids on 2000 shoots/plot. Introduction of potted apple trees artificially infested.	Certified autochthonous seed. Perennial plant species, different mixtures and year of establishment. Botanical assessments were done to examine strip establishment.	2012 and 2013	Bait trees provided with large amounts of N fertilizer and artificially infected with green apple aphids (mainly Aphis pomi De Geer) collected previously in the field. average more than 50 aphids per shoot. Low natural infestation due to neem treatment.	not reported	not reported	Natural aphid infestation was (not significantly) higher in LC and (not significantly) lower in NE orchards.	Beneficials assessed were Coccinellidae, Syrphidae, Anthocoridae, Aphidoletes aphidimyza and aphid parasitoids. In the NE region, for all predators and all replicates considered, the enhancing effect of the flower strips was significant. In the LC region, the picture was more variable.	not reported	not reported	not mentioned
Albert et al. (2017), [69]	North-West of France: seven locations with two IPM cider apple orchards (3 to 5 years old) at each location	Ecological infrastructures (hedges ) and flower strips, especially established for this study, were monitored. Counting and visual inspection of Dysaphis plantaginea colonies for the presence of natural enemies and ants on monitoring trees in different distances from ecological infrastructures. Insecticde treatments were also considered.	Flower strips consisted of annual species: Centaurea cyanus, Silene vulgaris, Silene latifolia alba, and Achillea millefolium	Spring and early summer in 2014 and 2015	Dysaphis plantaginea: Less aphid colonies and less ants were found the nearer the flower strip was in the orchard.	not reported	not reported	enhanced aphid suppression in the proximity of flower strips	Dominant groups of natural enemies in aphid colonies: Syrphidae, Coccinellidae, Forficulidae and Araneae. Chrysopidae, Cantharidae, Hemiptera and mummified aphids were rare. Aphids and ants were less abundant near the flower strips, whereas all of the natural enemies except the Araneae increased.	not reported	not assessed	not mentioned
Cahenzli et al. (2017), [62]	Switzerland, experimental organic orchard with hedges and flower strips. No insecticides were used.	Four assessment blocks (20x20 m, 5 rows, two apple cultivars). No variation in treatments. Population dynamics of Dysaphis plantaginea over six years was monitored. Counts of aphid colonies and natural enemies witin (Coccinellidae, Syrphidae, Anthocoridae, Miridae, Chrysopidae, Cecidomyiidae, and Forficulidae). Abundance of spiders in autumn (determination of spider web area).	Bordering flower strips beween hedges and apple trees and species-rich flower mixtures (29 plant species, including herbs and grasses - ecotypes found in the Swiss Jura Mountains) in the alleyways. Swiss sandwich system with two plants.	Six years: 2009 - 2014	Dysaphis plantaginea: counts of colonies in spring always above the economic threshold (2 fundatrices/100 flower clusters).	not reported	not reported	increase in spider web area in previous autumn reduced the number of aphids in spring and subsequently fruit damage. An increase of 10 % (Araneidae) or 26.5 % (Tetragnathidae) in web area decreased aphid fruit damage by 10%.	Syrphidae (Episyrphus balteatus) were most abundant in spring. Only spiders and spider web area as measured in autumn had a reducing effect on fruit damage by rosy apple aphid.	not reported	fruit damage was assessed with about 6 % due to aphid damage over the years.	not mentioned
Campbell et al. (2017), [78]	Four commercial IPM cider apple orchards in SouthWest England, pesticide treatments during the study.	Replicate plots of three flower strip treatmens and grassy control in alleyways between apple trees. Strips were 40 x 1 m. Surveys of flower visitors, visual inspection of monitoring trees for aphid colonies and natural enemies, sentinel egg predation cards assessment of fruit yield.	‘concealed’ nectar plants (14 species) or ‘open’ nectar plants. Three flower treatments: flower mixture with concealed nectar plants, flower mixture with open nectar plants, flower mixture with both types of plant species. (11 species)	Two years (2012-2013)	Aphid species (Dysaphis plantaginea, Aphis pomi, Eriosoma lanigerum)densities per plot were not different in treatments. Also predator-prey ratio in aphid colonies did not differ.	Predation on sentinel egg cards was higher in all plots with flower strips	not reported	Improvement of pest control by flower strips could be shown only with the sentinel egg cards, not on natural aphid infestation.	97.2% of natural enemy visits were to flowering plants included in the open-nectar group (mainly Apiaceae and extrafloral nectaries of Vicia sativa). Higher abundance of natural enemies in trees adjacent to flower strips sown with open-nectar plants, but significant only for the "non-aphidophagous" natural enemies	Richness of flower visitors higher in flower strips. Richness of non-aphidophagous natural enemies higher in trees adjacent to flower strips.	No treatment effect on fruit yield.	not mentioned
Cahenzli et al. (2019), [57]	Nine orchards (experimental and commercial organic ones in seven European countries. Insecticides only allowed in risk cases.	23 experimental blocks consisted of seven or eight tree rows with flower strips sown in the alleyways of one half of each block. Visual assessment of aphid colonies in trees. Counts of natural enemies in aphid colonies. Sentinel egg predation cards. Corrugated cardboards to collect codling moth larvae and pupae. Fruit damage and fruit yield.	Seed mixture of perennial plant species (ecotypes): 30 herbs, 8 grass species was sown in 2015, flower strip length about 50 cm. More details in Pfiffner et al. 2019.	three years (2015-2017)	Dysaphis plantaginea: no direct treatment effect on number of colonies, but slower increase of aphid population in flower treatment. Fruit damage by aphids after the second fruit drop was lower in flower strip plots than in control.	Cydia pomonella: no direct treatment effect on number of larvae/pupae in cardboard traps, but year & treatment effect: increase in number from 2016 to 2017 was lower in flower strips plots than in control.	not reported	Flower strip improved pest control (less fruit damage, better regulation of codling moth populaton)	Higher counts of Syrphidae, Chrysopidae and generalist predators on trees in the flower strip plots as compared to the control. Also counts of natural enemies in curled leaves were higher.	not reported	Fruit damage at harvest: Less inrease of codling moth damage from 2016 to 2017 in flower strip plots.	not mentioned
