# Supplementary material for: Managing Floral Resources in Apple Orchards for Pest Control: Ideas, Experiences and Future Directions
Source: Insects. 2019 Aug 11;10(8):247. doi: 10.3390/insects10080247 (PMC6723448; doi:10.3390/insects10080247)
Supplement: Supplementary file 1 [file insects-10-00247-s001.zip › Table S4_Hedgerows.xlsx]

## Sheet: hedgerow results
Table S6 - Reviewed studies on "hedgerows" in apple and pear orchard: 10 studies, 1 supporting
Reference, [nr of reference list in main text]	Plot	Study design	Hedgerow	Duration of study	Effect A - Pest 1	Effect B - Pest 2	Effect C - Pest 3	Effect D - Ecosystem service	Abundance beneficials	Species richness beneficials	fruit yield	Unwanted effects	Notes
Coli et al (1994), [85]	One block (1-2 ha, cultivar 'Mclntosh') was assessed in each of 28 orchards in Massachussets, USA. In 12 orchards, also the bordering hedges were investigated for mite presence	Radomly selected apple leaves and leaves from ground cover and hedges were taken	Borders contained 114 plant species, representing 104 genera and 50 families. Rubus spp. were the most frequently found border plant, followed by goldenrod (Solidago spp.), strawberry (Fragaria spp.) and staghorn sumac (Rhus typhina).	(1987)-88-1989	not measured	not measured	not measured	Certain woody orchard border plants were obviously an important source of aerially dispersing phytophagous and predatory mites. Ash (Fraxinus spp.), dogwood (Cornus spp.), Japanese honeysuckle (Lonicera japonica) and American hazelnut (Corylus americana) contained high numbers of predatory mites even in the apparent absence of large prey (visible with a 10 X hand lens). Pollen as food source is n…	High abundances of Phytoseidae on several border plants (e.g. Corylus, Lonicera)	Greatest species diversity (herbivore mites and carnivorusones too) occurred in the rows, which were intensively managed by fertilization, mowing and/or the annual use of herbicides	not assessed
Tuovinen (1994), [86]	1989: 14 conventional apple orchards in southern Finland. Unsprayed apple trees for comparison found near housing; 1991: a 2 ha orchard with diverse wild vegetation around	Distribution of phytoseeid mites assessed from leaf samples on trees and their surroundings.	Herbaceous bushes and trees	Two separate studies, 1989; 1991	The predator:prey ratio at sampling, when counting only mobile spider mites and tydeid mites as prey, ranged between 1:0.52 and 1:2.78 on apple trees (primarily spider mites), and between 1:0.01 and 1:0.36 on other plants (primarily tydeid mites). The only exception was bird cherry trees, where the ratio was 1:5.04. Eriophyid mites (Acari: Eriophyidae) occurred commonly on apple trees and on most…	not measured	not measured	Phytoseiid densities on adjacent vegetation had a noticeable effect on phytoseiid densities and species composition on apple orchard trees. Tall trees, such as oak and lime, are probably more important than low bushes as natural sources of phytoseiids for aerial dispersal into orchards.	Phytoseius macropilis was the dominant phytoseiid species on unsprayed apple trees, but Euseius finlandicus was more common in sprayed orchards.	Phytoseiid species identified and listed per orchard, but diversity indices not calculated.	not assessed
Debras et al. (2007), [82]	a pear orchard	capture-mark-release-recapture of earwigs (cutting one cerci short)	Mixed. in the North established since 1985: Viburnum tinus (L.) (Caprifoliaceae), Laurus nobilis (L.) (Lauraceae), Arbutus unedo (L.) (Ericaceae), Cercis siliquastrum (L.) (Caesalpinioideae), Sambucus nigra (L.) (Caprifoliaceae), Fraxinus excelsior (L.) (Oleaceae), Hedera helix (L.) (Araliaceae), Ligustrum japonicum (L.) (Oleaceae), Coryllus avellana (L.) (Corylaceae), and Tilia platyphyllos Scop…	2006	Cacopsylla pyri: Lower numbers near hedgerow.	not measured	not measured	Hedgerow benefit earwigs	Forficula auricularia and F. pubescens: F auricularia peak when psyllid nymphs are 4-5th instar. F. pubescens peak when nymphs are young. (they can cohabit as the have niche separation). Cage experiments confirmed that F. pubescens consumed psyllids and rosy apple aphids. Mark and recapture showed that while F pubsecens moved towards the orchard, F. auricularia moved preferentially from orchard t…	not measured	not assessed	not mentioned
Debreas et al. (2008), [81]	experimental pear orchard 0.5 ha, southern france, no pesticide for 7 years	beating samples. Spatial recording. Distinguishing wind protected zone (western part of orchard with unprotected zone (eastern part) . Distinguishing hedgerow zone versus inside orchard.	Mixed. Viburnum tinus (L.) (Caprifoliaceae), Laurus nobilis (L.) (Lauraceae), Arbutus unedo (L.) (Ericaceae), Cercis siliquastrum (L.) (Caesalpinioideae), Sambucus nigra (L.) (Caprifoliaceae), Fraxinus excelsior (L.) (Oleaceae), Hedera helix (L.) (Araliaceae), Ligustrum japonicum (L.) (Oleaceae), Coryllus avellana (L.) (Corylaceae), and Tilia platyphyllos Scopoli (Tiliaceae). Other end of orchard…	april-october, 2004-2006	Cacopsylla pyri: spatial distribution of individuals presented cluster patterns over the 3 years of the sampling period. The main structures were localized in the eastern zone (wind exposed) of the orchard for C. pyri populations, and in the western zone of the orchard for beneficial populations. C. pyriTmost found in the orchard zone which was not protected from the dominant wind.	Dysaphis pyri: Correlated density with that af ladybirds (in 2004. There was a clearly defined zone, where only ants and aphids (D. pyri) were concentrated.	not measured	Hedgerow benefit pest control	Nine different functional groups: predatory bugs, predatory mites, other predator, coccinellids, spiders, parasitoids, phytophagous, scavengers + tourists, and ants (Appendix A). Earwigs (Dermaptera) were included in ‘‘other predator’’. No significant spatial dependence was observed between psyllae populations and those of beneficials in the orchard. In 2004, a significant dependence was observed…	Overall richness and diversity for beneficials higher in wind protected zone. This was true for ladybird and predatory bugs when analyzed separately. No clear pattern for spiders. Diversity greater for predatory mites in protected zone.	not assessed	not mentioned
Ricci et al. (2011), [87]	Apple and pear Orchards (mainly conventional), France, Southeast, ca 70 km2. 47-79 orchards sampled. 0-10% organic.	Landscape with dense network of hedgerows (ArcGIS mapped). It was assessed how hedgerows affect the intra-orchard distrubution of Cydia pomonella.	mainly monospecific Cypressaceae or Populus trees or spontaneus hedgerows (Prunus and Cornus species)	mid-July- mid-October in 2006-2008	Cydia pomonella: Sampling of overwintering larvae in cardboard bands (min 30 per orchard). Noting position of trap distance to hedgerow, height, angle, if protected from wind as well as if border row. No relationship between clustering and orchard type (organic or conventional) or species (apple, pear). Patterns change with years. Best model in 2006 included downwind (less larvae in windprotected…	not measured	not measured	Hedgerow serve to reduce CM	not recorded.	not recorded	not assessed	not mentioned
Maalouly et al. ( 2013), [88]	Apple Orchards (mainly conventional), France, Southeast, ca 80 km2. 37-49 orchards sampled. Insecticide treatments on average 14 times.	landscape with dense network of hedgerows (ArcGIS mapped)	mainly monospecific Cypressaceae or Populus trees or spontaneus hedgerows (Prunus and Cornus species)	mid-July- mid-October in 2006-2010	Cydia pomonella: Sampling of overwintering larvae in cardboard bands (min 30 per orchard) and rearing larvae collected for parasitoid emergence. Density of overwintering larvae only depend on crop managment and was higher in organic orchards. Hedgerow orientation providing little wind protection had more codling moths. Low water channel length gave more codling moths.	not measured	not measured	Hedgerow (downwind direction) and water channels lead to fewer CM larvae	Parasitoid commmunity: More abundant when more codling moth. Fluctuating with year. Main species Ascogaster quadridentata, Pristomerus vulnerator, Trichomma enecator. Factoring out host density and year Ascogaster and Pristomerus both respond to windbreaks and spontaneus hedgerows. Hyperparasitoids associated with absence of windbreak. Higher levels of parasitism in organic than in conventional o…	more diverse when more codling moths	not assessed	not mentioned
Miñarro and Prida (2013), [12]	Eight cider apple orchards in Asturia, North-West Spain, surrounded by old hedgerows	Determination of flowering plant species in hedges. Flower visitors were determined by observation. 60 observations per flowering plant species. hoverflies (Diptera: Syrphidae), other Diptera, honey bees (Hymenoptera: Apidae), bumblebees (Hymenoptera: Apidae), wild bees (others than bumblebees) (Hymenoptera: Apoidea), other Hymenoptera, butterflies (Lepidoptera) and beetles (Coleoptera).	63 plant species, mainly forbs and 11 woody plants were reported.	May until September 2012	not measured	not measured	not measured	Hedgerows offered flowers to aphidophagous hoverflies	Number of visits per insect group was reported.	not reported	not assessed	not mentioned
Trzciński and Piekarska-Boniecka (2013), [90]	One apple orchard in Poland. Along one side there was a ca 1 km long hedgerow.	12 traps placed in hedgerow (called shrubbery) and orchard and checked every 10 days. A trap was considered as one sample.	mainly: Prunus spinosa L, Pyrus communis L., Ulmus campestris L.,Evonymus europaea L., Crataegus monogyna Jacq.,C. oxyacantha L.,Sambucus nigra L.,(Rubus caesius L.,R. suberectus Anders.,Rosa canina L., Daucus carota L.,Achillea millefolium L, Urtica dioica L. and Agropyron repens L.	may-september 1999-2001	not measured	not measured	not measured	not measured	Syrhpidae were considered. Similar fluctuations in abundance in both habitats.	A total of 14 species were found in traps. Number of species was not different between hedgerow and orchard. Episyrhus balteatus was eudominant.	not assessed	not mentioned	high level of insecticides used could have affected findings. Also scale may not be sufficient for the highly mobile syrphids
Lefebvre et al (2017), [91]	South Eastern France, 11 commercial apple orchards	Ovalbumin marking of predators in hedgerow in northern end of orchard. Bayesian modelling of their movement.	Table A2 list	may 2014 (2 weeks)	not measured	not measured	not measured	Hedgerows as source of beneficials documented. Plant species diversity in the hedgerow favoured movement into the orchard. Thickness of hedge not for spiders, but for lacewing.	‘Ground beetles’ stayed in the hedgerow rather than in the orchard, with little mobility from the hedgerow to the orchard, and the carabid Nebius brevicollis stayed in the orchard rather than in the hedgerow, with little mobility from the orchard to the hedgerow. ‘Canopy insects’, including the green lacewing Chrysoperla sp., had a preference for the orchard and frequently moved from the hedgerow…	Diversified perennial plants in the hedgerows significantly increased the probability of the ‘canopy insects’ and N. brevicollis entering the orchard and staying within the orchard . To a lesser extent, it also increased the probability of the ‘canopy spiders’ staying in the orchard and of Philodromus spp. entering the orchard . Hedgerow thickness significantly decreased the probability of the ‘g…	not assessed	not mentioned
Piekarska-Boniecka et al (2017), [89]	Two apple orchards in western Poland (1 bordered by hedgerow: 20 ha, 1 bordered by road with trees: 10 ha). 5-8 fungicide, 6-8 insecticide treatments in orchards, conventional	Trapping with yellow Moericke traps	1: Ulmus laevis Pall., Quercus robur L., Fraxinus excelsior L., Acer platanoides L., Acer negundo L., Malus domestica Borkh.,Populus × canadensis Moench,Salix alba L. +various others; 2: Juglans regia L.), Acer negundo L.), A. platanoides L.,A. pseudoplatanus L., Quercus robur L., Prunus avium L., Tilia cordata Mill.,Rosa canina L.,Crataegus monogyna Jacq.,Crataegus × media Bechst.,Corylus avella…	2008-10	not measured	not measured	not measured	not measured	Five dominant syrphid species studied: Episyrphus balteatus (De Geer) (eudominant), Eupeodes corollae (F.), Melanostoma mellinum (L.), Sphaerophoria scripta (L.) and Syrphus vitripennis. High correlation between abundance in hegederow and in orchard documented mobility between habitats. In spring Syrphidae preferred neighbouring habitats, i.e. orchards and their edges, which was not found later o…	not reported	not assessed	not mentioned
Supporting studies:
Heath et al. (2017), [83]	Sacramento valley california, landscape	bird diversity in landscape elements including hedgerows, transect walking	a mix of California natives: Salix, Populus, Quercus, Sambucus, Rhamnus californica, Baccharis, Heteromeles arbutifolia and some forbs, deergrass	2012-2014	not measured	not measured	not measured	Hedgerows increased bird abundance and diversity	Bird abundance increased	Higher bird diversity (mix of species, also some harmful to orchards) in hedgerows. At the landscape scale hedgerows and riparian margins longer from woodland harboured higher diversity. This means that in simplified landscapes these habitats should be prioritized
