# Supplementary material for: Managing Floral Resources in Apple Orchards for Pest Control: Ideas, Experiences and Future Directions
Source: Insects. 2019 Aug 11;10(8):247. doi: 10.3390/insects10080247 (PMC6723448; doi:10.3390/insects10080247)
Supplement: Supplementary file 1 [file insects-10-00247-s001.zip › Table S5_Intercropping.xlsx]

## Sheet: results
Table S4 - Reviewed studies on "Intercropping" in apple (one pear) orchard
Reference, [nr of reference list in main text]	Plot	Study design	intercrop	Duration of study	Effect A - Pest 1	Effect B - Pest 2	Effect C - Pest 3	Effect D - Ecosystem services	Abundance beneficials	Species richness beneficials	fruit yield	Unwanted effects	Notes
Brown & Matthews (2007), [92]	USA, Fruit Research Station, Kearneysville	Six orchards: three orchards only apple, two orchards: apple with 50% trees with peach plus sweet cherry, one orchard with 9% peach	peach, cherry	10 years (1997 - 2006)	higher aphid densities in monoculture than polycultures: 1.38 rosy apple aphid colonies per tree in monoculture and 0.95 per tree in the intercropped orchards	not measured	not measured	Morality rates of aphid colonies were less in the 50% polyculture in comparision to control and 9% polyculture	Harmonia axyridis syrphid eggs and spiders were found in early colonies, but no differences between monoculture and polyculture occurred.	List of natural enemies found in late aphid colonies is presented, but not differentiated in relation to treatments. Aphidoletes aphidomyza was the dominant species.	not measured	EFN reduced predation by satiation of predators?	Explanation for lower aphid density in polycultures despite less mortality: resource concentration hypothesis instead of natural enemy hypothesis
Brown et al. (2010), [94, 96]	USA, Fruit Research Station, Kearneysville	apple trees, potted peach trees with EFN, potted peach trees without EFN	peach	one study 2005, one study 2006	sentinel larvae of Platynota idaeusalis (tuftet apple bud moth)	not in this study	not in this study	Parasitism by Goniozus floridanus not different between treatments	effect on trap catches depending on distance from EFN-source	not measured	not measured		in a laboratory study, G. floridanus lived twice as long with EFN from peach
Brown et al. (2010), [94,96]	USA,Fruit Research Station, Kearneysville	Six orchards: three orchards only apple, two orchards: apple with 50% trees with peach, one orchard with 9% peach	only peach considered here	three years, 2004 to 2006	Damage on fruits by leafrollers, "internal appleworms", bugs, sawflies, San Jose scale estimated			Parasitism of sentinel larvae of the tufted apple bud moth Platynota idaeusalis highly variable among years, treatments and samples within a year	Hymenopteran parasitoids were attracted by peach trees	not measured	Damage by San Jose scale (Quadrospidiotus pernciosus) and pentatomids higher in monoculture than in interplanted both in 50% and 9% orchards	some higher fruit damage by "appleworms" in interplantings	"interplanted peach trees may affect more ecosystem services than biocontrol"
Brown (2012), [97]	USA, Fruit Research Station, Kearneysville	Four 0,5 ha orchards treated as 1) monoculture, 2) monoculture plus companion plants, 3) polyculture with sweet cherry, pear, peach,apple, 4) polyculture plus companion plants. Various pesticides were applied. Pests, beneficials, edaphic macrofauna, tree vigour, fruit damage was monitored	intercropped trees: peach, pear, cherry. In treatment 2) and 4) companion plants (buckwheat, tansy, dill, mixture of native flowers	five years	Leafminers were more abundant in polycultures than in monocultures in most cases. Red spider mite less abundant in polycultures in the last year.	not measured	not measured	Parasitism of sentinel larvae of the tufted apple bud moth Platynota idaeusalis highly variable among years, treatments and samples within a year	Positive response of coccinellids and other predators to biodiversity treatments	Comprehensive list of soil-based macrofauna presented.	Treatment 1) (monoculture without companion plants): highest fruit yield in two years. Variation in other blocks. No treatment effects	not reported	highly complex study, conclusions uncertain
Brown & Matthews (2008), [93]	USA, Fruit Research Station, Kearneysville	four orchards: two apple monocultures (0.5 ha) and two apple/peach polycultures (50%). Same orchards as study above	peach	1999 - 2005	number of leaves infested with Aphis spiraecola/10 branches/10 trees. No conistent differences in population density between interplanted and monoculture orchards.	not in this study	not in this study	not measured	Harmonia axyridis earlier in interplanted orchards (about one week)	not measured	not measured		aphid density in any case under action threshold
	USA, Fruit Research Station, Kearneysville	one 0.5 ha apple orchard, potted peach and apple trees	peach	2001	sentinel colonies of Aphis spiraecola	not in this study	not in this study	Greater reduction in population density of spiraea aphid on apple trees nearest potted peach trees.	H. axyridis only benefical observed	not measured	not measured
Song et al. (2012), [100]	China, organic apple orchard, 3.5 ha, Bejin	4 intercrop treatments, 1 control. 3 replicates, randomized block design. Block size 18 m x 40 m.	Peppermint (Mentha canadensis), Ageratum (Ageratum houstonianum), French Marigold (Tagetes patula), basil (Ocimum basilicum). Control = natural vegetation herbs & grasses. Intercrops were sown in the row of the apple trees	two years (2009, 2010). Seeding of intercrops 2008, 2009, 2010. mowed end of July and middle of October	herbivore abundance estimated in twig canopy samples, sweeping, bait traps. Both herbivore abundance and diversity was lower in intercropped plots than in natural vegetation plots	not measured	not measured	not measured	predators abundance a higher in 2010 in intercropped rows. Parasitoid abundance was not dfferent between treatments.	Species richness of predators was higher on intercropped rows. For parasitoids no difference.	not measured	not reported	Ratio of predator/herbivore abundance increased in intercrops, Ratio of predator/herbivore richness increased in intercrops. Both chemical repellent and natural enemy hypothesis for better pest control?
Song et al. (2013), [99]	China, organic apple orchard, 3.5 ha, Bejing	4 treatments, 3 replicates, 12 plots	Ageratum (Ageratum houstonianum), French Marigold (Tagetes patula), basil (Ocimum basilicum). Control = natural vegetation herbs & grasses. Intercrops were sown in the row of the apple trees	three years ( 2008- 2010)	spirea aphid (Aphis citricola). herbivore abundance in twig canopy samples, sweeping. A. citricola peaks were less intensive in intercrops than control	not measured	not measured	not measured	Numbers of lacewings, ladybird beetles, hoverflies higher in intercrops.	not measured	not measured	not reported	no clear effect.
Tang et al. (2013), [101]	China, organic pear orchard, Daxing district, south of Bejing	10 treatments (8 intercrops, 2 controls), three replicates in a randomized block design, plots 50 m x 67 m. Arthropod sampling: canopy survey, pitfall traps, sweeping,	Satureja hortensis, Ageratum houstonianum, Ocimum citriodorum, Nepeta cataria, Centaurea cyanus, Tagetes patula, Mentha canadensis, Ocimum basilicaum, natural grass, clean tillage	three years (2006 -2008)	Scarabidae. 4 species were found. Two species (Serica orientalis, Maladera verticalis) were lower in intercrops than in controls.	not measured	not measured	not measured	abundance of Ichneumonidae higher in intercrops and natural veg than in grass. Other parasitoid groups (Braconidae, Trichogrammatidae, Encyrtidae) were not different.	diversity measured, but no clear correlation to intercropping	not measured	not reported	no clear effect.
Song et al. (2014), [98]	China, organic apple orchard, 3.5 ha, Bejing	4 intercrop treatments, 1 control. 3 replicates, randomized block design. Block size 18 m x 40 m.	Ageratum (Ageratum houstonianum), French Marigold (Tagetes patula), pepperming (Mentha canadensis). Control = natural grasses. Intercrops were sown in the row of the apple trees. Mixtures of two species each.	Three years (2010-2012)	Tortricidae (Adoxophyes orana, Spilonota lechriapis, Acleris fimbriana) abundance was determined in twig canopy samples, sweeping, bait traps. Both herbivore abundance and diversity was lower in intercropped plots than in natural vegetation plots	not measured	not measured	not measured	Abundance of Ichneumonidae, Braconidae, Trichogrammatidae somewhat increased in intercops plots, but not consistenly.	not measured	not measured	not reported	no clear effect.
Supporting study:
Spellmann et al. (2006), [95]	cage study, no field	three treatment: apple twigs with aphids, apple twigs with aphid + peach twig with EFN, apple twigs with aphid + peach twig without EFN	Peach	4 hours	artificial colonies of Aphis spiraecola	not relevant	not relevant	Predation rate by adult Harmonia axyridis was reduced in presence of peach with EFN	not relevant	not measured	not relevant	no enhancing effect of peach EFN	same experiment with buckwheat, no effect of buckwheat flowers on predation rate
